# Supplementary material for: Differences in virus and immune dynamics for SARS-CoV-2 Delta and Omicron infections by age and vaccination histories
Source: BMC Infect Dis. 2024 Jun 29;24:654. doi: 10.1186/s12879-024-09572-x (PMC11218222; doi:10.1186/s12879-024-09572-x)
Supplement: Supplementary file 1 — Supplementary Material 1 [file 12879_2024_9572_MOESM1_ESM.xlsx]

## Sheet: Sheet1
VACCINE GROUP	Variant	Age group	Rate of decrease of log10(viral load) per day (mean [95% CI])								Value of log10(viral load) before decrease (mean [95% CI])
Unvaccinated	Delta	0-4	-0.21 [-0.274, -0.153]								8.38 [8.22, 8.53]
		2024-11-05	-0.272 [-0.330, -0.214]								8.61 [8.47, 8.75]
		2017-12-01	-0.336 [-0.386, -0.286]								8.93 [8.76, 9.10]
		18-39	-0.335 [-0.359, -0.311]								8.84 [8.70, 8.97]
		40-60	-0.327 [-0.349, -0.305]								8.94 [8.81, 9.08]
		>60	-0.315 [-0.332, -0.297]								9.14 [9.02, 9.26]
	Omicron	0-4	-0.072 [-0.107, -0.037]								7.67 [7.60, 7.73]
		2024-11-05	0.004 [-0.064, 0.072]								7.77 [7.67, 7.87]
		2017-12-01	-0.501 [-1.03, 0.033]								8.29 [7.63, 8.95]
		18-39	-0.185 [-0.318, -0.052]								8.13 [7.82, 8.44]
		40-60	-0.164 [-0.295, -0.033]								8.37 [8.09, 8.65]
		>60	-0.236 [-0.299, -0.172]								8.70 [8.47, 8.93]
			Time since last dose (days)								Time since last dose (days)
			0-7	2014-08-01	15-28	29-60	61-90	91-180	181-270	271-360	0-7	2014-08-01	15-28	29-60	61-90	91-180	181-270	271-360
2-dose Pfizer	Delta	2017-12-01	-0.239		-0.464	-0.404	-0.402	-0.29	0.351		8.69		8.49	8.36	8.87	8.79	8.3
(PFIZER 2)			[-1.40, 0.92]		[-0.698, -0.231]	[-0.479, -0.328]	[ -0.451, -0.352]	[-0.363, -0.218]	[-0.99, 1.69]		[7.05, 10.33]		[7.70, 9.28]	[8.06, 8.66]	[8.74, 9.00]	[8.65, 8.92]	[6.91, 9.68]
		18-39	-0.38	-0.462	-0.394	-0.441	-0.361	-0.343	-0.395	-0.239	8.47	8.37	8.38	8.88	8.83	8.88	9.02	8.54
			[-0.470, -0.291]	[-0.622, -0.302]	[-0.457, -0.332]	[-0.475, -0.407]	[-0.418, -.305]	[-0.401, -0.285]	[-0.435, -0.355]	[-0.402, -0.077]	[7.98, 8.95]	[7.65, 9.10]	[8.10, 8.66]	[8.74, 9.01]	[8.69, 8.98]	[8.74, 9.03]	[8.90, 9.15]	[8.21, 8.87]
		40-60	-0.464	-0.386	-0.33	-0.396	-0.386	-0.377	-0.38	-0.312	9.34	8.69	8.64	8.88	9.1	9.15	9.08	9.17
			[-0.545, -0.38]	[-0.490, -0.282]	[-0.415, -0.246]	[-0.429, -0.362]	[-0.423, -0.349]	[-0.418, -0.335]	[-0.419, -0.340]	[-0.457, -0.168]	[8.88, 9.80]	[8.11, 9.26]	[8.27, 9.01]	[8.75, 9.01]	[8.98, 9.23]	[9.03, 9.28]	[8.95, 9.22]	[8.70, 9.64]
		>60	-0.397	-0.276	-0.322	-0.331	-0.38	-0.356	-0.388		9.12	8.26	9.03	9.1	9.27	9.18	9.28
			[-0.482, -0.312]	[-0.379, -0.174]	[-0.393, -0.250]	[-0.365, -0.297]	[-0.414, -0.346]	[-0.385, -0.328]	[-0.424, -0.352]		[8.52, 9.71]	[7.69, 8.83]	[8.66, 9.40]	[8.94, 9.25]	[9.14, 9.40]	[9.05, 9.30]	[9.15, 9.40]
	Omicron	2024-11-05	-0.041	-0.389	-0.116						7.89	7.58	8.03
			[-0.341, 0.259]	[-1.16, 0.381]	[-0.487, 0.254]						[7.47, 8.32]	[6.85, 8.31]	[7.47, 8.59]
		2017-12-01				-0.053	0.102	-0.185	-0.161					7.73	7.63	8.39	8.19
						[-0.627, 0.520]	[-0.387, 0.593]	[-0.290, -0.080]	[-0.264, -0.058]					[6.84, 8.62]	[6.73, 8.52]	[8.17, 8.62]	[8.02, 8.35]
		18-39				0.107	-0.129	-0.203	-0.22	-0.388				8.1	8.05	8.4	8.25	8.45
						[-0.269, 0.484]	[-0.335, 0.077]	[-0.238, -0.168]	[-0.294, -0.147]	[-0.574, -0.203]				[7.40, 8.80]	[7.55, 8.55]	[8.31, 8.48]	[8.11, 8.39]	[8.00, 8.90]
		40-60				-0.47	0.29	-0.244	-0.231	-0.234				9.18	7.82	8.53	8.38	8.14
						[-0.736, -0.204]	[-0.188, 0.769]	[-0.297, -0.190]	[-0.331, -0.130]	[-0.466, -0.003]				[8.33, 10.03]	[7.07, 8.56]	[8.38, 8.68]	[8.17, 8.59]	[7.21, 9.07]
		>60				-0.22	-0.399	-0.276	-0.267	-0.24				8.12	8.97	8.61	8.64	8.64
						[-0.425, -0.015]	[-0.492, -0.307]	[-0.310, -0.242]	[-0.337, -0.196]	[-0.325, -0.155]				[7.43, 8.82]	[8.64, 9.30]	[8.50, 8.72]	[8.44, 8.84]	[8.34, 8.93]
2-dose Moderna (MODERNA 2)	Delta	18-39	-0.424		-0.21	-0.366	-0.382	-0.331	-0.323		8.59		7.3	8.31	8.71	8.62	8.25
			[-0.647, -0.201]		[-0.579, 0.158]	[-0.414, -0.318]	[-0.429, -0.335]	[-0.402, -0.260]	[-0.424, -0.223]		[7.37, 9.80]		[6.11, 8.48]	[8.12, 8.50]	[8.57, 8.86]	[8.46, 8.77]	[8.03, 8.46]
		40-60				-0.375	-0.381	-0.369	-0.241					8.48	8.86	8.91	8.68
						[-0.471, -0.279]	[-0.419, -0.343]	[-0.419, -0.318]	[-0.344, -0.139]					[8.09, 8.87]	[8.72, 9.01]	[8.78, 9.05]	[8.48, 8.87]
		>60				-0.305	-0.324	-0.388	-0.416					8.94	8.95	9.15	9.13
						[-0.455, -0.146]	[-0.425, -0.224]	[-0.422, -0.355]	[-0.535, -0.298]					[8.24, 9.65]	[8.57, 9.32]	[9.02, 9.27]	[8.80, 9.47]
	Omicron	18-39					-0.025	-0.161	-0.113						8.3	8.18	8.01
							[-0.671, 0.621]	[-0.258, -0.064]	[-0.273, 0.045]						[5.92, 10.69]	[7.95, 8.41]	[7.73,8.29]
		40-60						0.014	-445							8.21	8.69
								[-0.277, 0.306]	[-0.631, -0.259]							[7.72, 8.70]	[8.33, 9.05]
		>60						-0.239	-0.336	-0.118						8.45	8.57	8.15
								[-0.338, -0.140]	[-0.487, -0.184]	[-0.526, 0.288]						[8.08, 8.82]	[8.12, 9.03]	[7.23, 9.06]
2-dose Sinovac (SINOVAC 2)	Delta	18-39		-0.48	-0.411	-0.394	-0.42	-0.422	-0.355			8.81	8.47	8.94	8.98	9.05	9.14
				[-0.637, -0.322]	[-0.554, -0.269]	[-0.428, -0.361]	[-0.462, -0.379]	[-0.464, -0.380]	[-0.503, -0.208]			[7.91, 9.71]	[7.80, 9.14]	[8.74, 9.13]	[8.84, 9.12]	[8.92, 9.19]	[8.49, 9.79]
		40-60	-0.384	-0.286	-0.337	-0.382	-0.418	-0.372	-0.662		9.17	8.64	8.53	9.14	9.07	8.98	9.41
			[-0.535, -0.232]	[-0.526, -0.045]	[-0.525, -0.149]	[-0.421, -0.342]	[-0.464, -0.371]	[-0.431, -0.313]	[-1.116, -0.208]		[8.24, 10.10]	[7.03, 10.26]	[7.59, 9.46]	[8.91, 9.36]	[8.90, 9.24]	[8.78, 9.17]	[8.16, 10.65]
		>60			-0.406	-0.437	-0.337	-0.318					9.3	9.84	8.84	9.11
					[-0.502, -0.310]	[-0.512, -0.361]	[-0.426, -0.249]	[-0.397, -0.238]					[8.74, 9.86]	[9.44, 10.25]	[8.44, 9.23]	[8.76, 9.46]
	Omicron	18-39				0.427	-0.335	-0.362						7.95	8.51	8.78
						[-0.679, 1.53]	[-1.52, 0.856]	[-0.752, 0.028]						[6.06, 9.84]	[7.32, 9.70]	[7.92, 9.64]
		40-60				-0.214	0.258	-0.98						8.96	7.61	8.19
						[-0.413,-0.015]	[-0.447, 0.964]	[-2.33, 0.379]						[8.49, 9.42]	[6.08, 9.13]	[6.35, 10.02]
		>60				-0.404	-0.321	-0.254						8.84	8.83	8.76
						[-0.534, -0.274]	[-0.526, -0.117]	[-0.417,-0.092]						[8.30, 9.38]	[8.17, 9.49]	[8.17, 9.34]
2-dose Sinopharm (SINOPHARM 2)	Delta	18-39	-0.452	-0.175	-0.408	-0.204	-0.461	-0.424	-0.381		9.09	8.1	8.57	8.44	9.33	8.93	9.37
			[-0.767, -0.136]	[-0.643, 0.291]	[-0.595, -0.220]	[-0.818, 0.409]	[-1.134, 0.212]	[-0.520, -0.328]	[-0.531, -0.231]		[8.06, 10.12]	[7.02, 9.18]	[7.93 9.21]	[7.57, 9.31]	[8.22, 10.44]	[8.53, 9.33]	[8.79, 9.95]
		40-60	-0.178	-0.249	-0.345	-0.39		-0.356	-0.519		8.47	8.74	9.3	9.18		8.83	8.83
			[-0.368, 0.011]	[-0.483, -0.014]	[-0.522, -0.167]	[-0.600, -0.180]		[-0.522, -0.191]	[-0.679, -0.360]		[7.71, 9.23]	[8.05, 9.42]	[8.55, 10.06]	[8.73, 9.63]		[8.17, 9.49]	[8.07, 9.58]
		>60	-0.383	-0.442	-0.381	-0.501					8.82	8.89	9.53	9.5
			[-0.504, -0.263]	[-0.619, -0.265]	[-0.483, -0.279]	[-0.645, -0.356]					[8.21, 9.43]	[7.98, 9.81]	[9.02, 10.03]	[8.80, 10.19]
	Omicron	18-39					-0.17	-0.364							7.67	8.77
							[-0.553, 0.212]	[-0.542, -0.186]							[6.54, 8.80]	[8.05, 9.48]
		40-60				-0.102	-0.502	0.159						8.03	8.67	7.66
						[-1.08, 0.884]	[-0.828, -0.177]	[-0.166,0.485]						[5.17,10.89]	[7.89, 9.44]	[6.96, 8.36]
		>60					-0.331	-0.294							8.29	8.71
							[-0.489, -0.173]	[-0.466, -0.122]							[7.58, 9.01]	[8.29, 9.14]
3-dose Pfizer (PFIZER 3)	Delta	18-39	-0.315	-0.307	-0.318	-0.227					8.89	7.89	8.03	8.01
			[-0.441, -0.188]	[-0.519, -0.094]	[-0.502, -0.135]	[-0.405, -0.050]					[8.63, 9.14]	[7.48, 8.30]	[7.67, 8.40]	[7.66, 8.37]
		40-60	-0.37	-0.46	-0.297	-0.315					9.21	8.47	8.34	8.46
			[-0.425, -0.316]	[-0.577, -0.343]	[-0.404, -0.190]	[-0.397, -0.234]					[9.08, 9.34]	[8.26, 8.68]	[8.12, 8.55]	[8.26, 8.65]
		>60	-0.415	-0.378	-0.27	-0.346	-0.259				9.32	8.57	8.63	8.81	8.62
			[-0.449, -0.382]	[-0.435, -0.320]	[-0.323, -0.217]	[-0.391, -0.300]	[-0.375, -0.144]				[9.20, 9.45]	[8.39, 8.74]	[8.48, 8.77]	[8.68, 8.94]	[8.33, 8.91]
	Omicron	2017-12-01	0.087								7.7
			[-0.684, 0.859]								[6.86, 8.53]
		18-39	-0.395	-0.332	-0.195	-0.177	-0.247	-0.29			8.52	8.41	8.09	8.08	8.32	8.26
			[-0.522, -0.268]	[-0.454, -0.210]	[-0.282, -0.108]	[-0.248, -0.107]	[-0.328, -0.166]	[-0.357, -0.222]			[8.27, 8.76]	[8.15, 8.68]	[7.90, 8.28]	[7.93, 8.23]	[8.10, 8.54]	[8.08, 8.43]
		40-60	-0.183	-0.172	-0.258	-0.188	-0.238	-0.239			8.91	7.88	8.27	8.31	8.45	8.41
			[-0.342, -0.023]	[-0.359, 0.014]	[-0.387, -0.129]	[-0.266, -0.110]	[-0.283, -0.193]	[-0.287,-0.192]			[8.53, 9.29]	[7.44, 8.33]	[7.95, 8.59]	[8.14, 8.49]	[8.33, 8.58]	[8.30, 8.53]
		>60	-0.115	0.009	-0.068	-0.216	-0.232	-0.208			8.53	7.95	8.02	8.38	8.6	8.58
			[-0.218, -0.013]	[-0.174, 0.192]	[-0.185, 0.049]	[-0.278, -0.153]	[-0.281, -0.182]	[-0.226, -0.191]			[8.21, 8.86]	[7.54, 8.36]	[7.72, 8.32]	[8.22, 8.54]	[8.47, 8.73]	[8.54, 8.62]
3-dose Moderna (MODERNA 3)	Delta	18-39	-0.263								7.82
			[-0.450, -0.076]								[7.30, 8.33]
		40-60	-0.372	-0.623	-0.021	0.143					9.21	8.29	7.43	7.9
			[-0.544, -0.200]	[-0.996, -0.250]	[-0.858, 0.816]	[-0.343, 0.630]					[8.90, 9.52]	[7.59, 8.98]	[6.20, 8.66]	[6.78, 9.01]
		>60	-0.285	-0.409	-0.315	-0.435					8.72	8.25	8.33	8.62
			[-0.469, -0.100]	[-0.690, -0.128]	[-0.608, -0.021]	[-0.789, -0.082]					[8.17, 9.27]	[7.46, 9.03]	[7.62, 9.04]	[8.07, 9.17]
	Omicron	18-39	-0.115	0.174	-0.225	-0.123	-0.187				8.29	7.18	7.97	7.82	8.09
			[-0.317, 0.087]	[-0.064, 0.414]	[-0.412, -0.038]	[-0.243, -0.004]	[-0.441, 0.067]				[7.83, 8.76]	[6.66, 7.71]	[7.60, 8.34]	[7.56, 8.09]	[7.43, 8.74]
		40-60	-0.094	0.489	-0.475	-0.164	-0.076	-0.061			8.58	7.69	8.46	8.12	8.12	8.13
			[-0.314, 0.125]	[-0.354, 1.33]	[-0.769, -0.181]	[-0.281, -0.047]	[-0.199, 0.047]	[-0.328, 0.204]			[8.06, 9.11]	[6.82, 8.55]	[7.89, 9.03]	[7.81, 8.43]	[7.89, 8.35]	[7.72, 8.54]
		>60	-0.226		-0.509	-0.01	-0.147	-0.199			8.87		8.39	8.03	8.29	8.38
			[-0.526, 0.0729]		[-0.800, -0.217]	[-0.299, 0.092]	[-0.351, 0.056]	[-0.271, -0.126]			[7.86, 9.87]		[7.51, 9.28]	[7.56, 8.49]	[7.82, 8.76]	[8.20, 8.55]
3-dose Sinovac (SINOVAC 3)	Delta	18-39	-0.289	-0.228	-0.477						8.76	8.56	8.84
			[-0.502, -0.0758]	[-0.394, -0.062]	[-0.684, -0.269]						[8.29, 9.22]	[8.16, 8.95]	[8.26, 9.43]
		40-60	-0.302	-0.519		-1.5					8.99	8.84		9.24
			[-0.515, -0.0889]	[-0.777, -0.261]		[-3.01, 0.007]					[8.36, 9.63]	[8.15, 9.53]		[7.73, 10.76]
	Omicron	18-39			-0.242	-0.171	-0.096	0.24					7.95	7.99	8.01	7.63
					[-0.852, 0.367]	[-0.475, 0.132]	[-0.423, 0.229]	[-0.605, 1.08]					[6.49, 9.40]	[7.45, 8.52]	[7.49, 8.53]	[6.60, 8.65
		40-60				-0.341	0.302							8.77	7.47
						[-0.538, -0.144]	[-0.229, 0.834]							[8.20, 9.35]	[6.64, 8.31]
		>60			-0.32	-0.235	-0.207	0.153					8.99	8.68	8.57	8.24
					[-0.477, -0.164]	[-0.472, 0.002]	[-0.309, -0.105]	[-1.019,1.326]					[8.46, 9.53]	[8.05, 9.31]	[8.20, 8.95]	[6.95, 9.53]
3-dose Sinopharm (SINOPHARM 3)	Omicron	>60	-0.32		-0.254						8.88		7.16
			[-0.605, -0.035]		[-0.694, 0.186]						[7.72, 10.05]		[5.83, 8.49]
2-dose Pfizer, 1 Moderna booster	Delta	18-39	-0.3	-0.032	-0.32	-0.123					8.39	7.98	6.93	7.21
(PPM)			[-0.948 -0.347]	[-0.645, 0.580]	[-1.004, -0.364]	[-1.01, 0.767]					[7.29, 9.48]	[6.57, 9.38]	[5.47, 8.39]	[5.19, 9.23]
		40-60	-0.339	-0.548	0.111	-0.13					8.82	7.66	7.1	8.42
			[-0.546, -0.131]	[-1.139, 0.042]	[-0.345, 0.567]	[-0.345, -0.084]					[8.40, 9.25]	[6.66, 8.65]	[6.18, 8.02]	[7.75 9.09]
		>60	-0.463	0.034	-0.362	-0.254					9.54	8.11	8.51	8.65
			[-0.678, -0.247]	[-0.536, 0.606]	[-0.709, -0.015]	[-0.459, -0.048]					[8.91, 10.16]	[7.07, 9.14]	[7.53, 9.49]	[8.10, 9.19]
	Omicron	18-39	-0.251	-0.066	-0.136	-0.135	-0.232	-0.2			8.35	7.57	7.95	7.89	8.59	7.97
			[-0.428, -0.074]	[-0.281, 0.147]	[-0.265, -0.006]	[-0.257, -0.012]	[-0.372, -0.093]	[-0.500, 0.100]			[7.93, 8.77]	[7.10, 8.05]	[7.66, 8.24]	[7.65, 8.13]	[8.10, 9.08]	[7.43, 8.52]
		40-60	-0.646	-0.111	-0.476	-0.164	-0.11	-0.16			9.03	7.35	8.76	8.21	8.08	8.03
			[-0.887, -0.406]	[-0.515, 0.291]	[-0.767, -0.186]	[-0.331, 0.002]	[-0.232, 0.011]	[-0.395, 0.074]			[8.40, 9.66]	[5.97, 8.72]	[8.07, 9.45]	[7.88, 8.53]	[7.76, 8.40]	[7.59, 8.48]
		>60	0.761		-0.328	-0.307	-0.3	-0.211			6.96		9.06	8.3	8.64	8.58
			[-0.025, 1.549]		[-0.618, -0.038]	[-0.682, 0.068]	[-0.459, -0.140]	[-0.299, -0.124]			[5.82, 8.09]		[8.38, 9.73]	[7.66, 8.94]	[8.15, 9.12]	[8.37, 8.80]
2-dose Moderna, 1 Pfizer booster	Delta	40-60	-0.435	-0.458	-0.394						8.61	7.89	8.41
			[-0.793, -0.078]	[-0.939, -0.021]	[-0.602, -0.185]						[8.06, 9.16]	[6.97, 8.81]	[7.43, 9.40]
		>60	-0.464								9.72
			[-0.823, -0.104]								[8.42, 11.02]
	Omicron	18-39	-0.201	-0.154	-0.105	-0.046	-0.324				7.96	7.58	8.27	7.96	7.26
			[-0.456, 0.053]	[-0.845, 0.536]	[-0.530, 0.319]	[-0.225, 0.131]	[-0.739, 0.090]				[7.25, 8.66]	[6.38, 8.79]	[7.56, 8.97]	[7.56, 8.36]	[6.12, 8.39]
		40-60			-0.038	-0.408	-0.182	-0.207					8.55	8.42	8.18	8.22
					[-1.368, 1.292]	[-0.613, -0.204]	[-0.444, 0.079]	[-0.571, 0.156]					[6.66, 10.43]	[7.98, 8.87]	[7.73, 8.62]	[7.41, 9.03]
		>60				-0.335	-0.616	-0.083						8.6	9.24	8.31
						[-0.962, 0.291]	[-0.950, -0.281]	[-0.252, 0.085]						[7.48, 9.73]	[8.30, 10.18]	[7.94, 8.69]
